# Supplementary material for: Fit for the Future: An Assessment of the Sustainability Parameters of Liquid Dairy Product Packaging in the DACH Region and the Implications of Upcoming Regulatory Changes
Source: Foods. 2025 Jan 9;14(2):195. doi: 10.3390/foods14020195 (PMC11765045; doi:10.3390/foods14020195)
Supplement: Supplementary file 1 [file foods-14-00195-s001.zip]

Archive with 1 entries (1 files):
- foods-3376459-supplementary.xlsx
