# Supplementary material for: Fit for the Future: An Assessment of the Sustainability Parameters of Liquid Dairy Product Packaging in the DACH Region and the Implications of Upcoming Regulatory Changes
Source: Foods. 2025 Jan 9;14(2):195. doi: 10.3390/foods14020195 (PMC11765045; doi:10.3390/foods14020195)
Supplement: Supplementary file 1 [file foods-14-00195-s001.zip › foods-3376459-supplementary.xlsx]

## Sheet: Fresh & ESL milk
Samplenumber	Product Group	Filling Volume	Fat content in %	Packaging Type	Packaging Material	BC Type	Closure Type	Packaging Efficiency (%)		Recyclability AT (%)	Recyclability DE (%)	Recyclability CH (%)	Carbon Footprint AT kg CO₂ Eq	Carbon Footprint DE kg CO₂ Eq	Carbon Footprint CH kg CO₂ Eq	Recyclate Content (%)	Renewable Materials (%)	Consumer Involvement	Certified Materials
T2	ESL Milk	1L	3.5	Beverage Carton		BC 5	Screw Cap	2.77853		0.7956	0.7956	0.7956	0.0608	0.0571	0.0643	0	0.7956	3	yes
T9	ESL Milk	1L	3.5	Beverage Carton		BC 1	Screw Cap	2.9125		0.6055	0.6055	0.6055	0.0912	0.0864	0.0958	0	0.6055	3	yes
T16	ESL Milk	1l	3.5	Beverage Carton		BC 7	Screw Cap	2.93301		0.8129	0.8129	0.8129	0.0624	0.0584	0.0661	0	0.813012	3	yes
T27	ESL Milk	1L	3.5	Beverage Carton		BC 2	Screw Cap	3.09369		0.7706	0.7706	0.7706	0.0657	0.0627	0.0684	0	0.928464	3	yes
T37	ESL Milk	1L	3.6	Beverage Carton		BC 5	Screw Cap	2.84564		0.7969	0.7969	0.7969	0.0422	0.0385	0.0484	0	0.796736	3	yes
T48	ESL Milk	1L	3.8	Bottle	PET		Screw Cap	#DIV/0!		0.8042	0.8042	0.8042	0.111	0.0911	0.102	0.402098	0.0944056	3	no
M2	ESL Milk	1L	3.5	Beverage Carton		BC 1	Screw Cap	2.95026		0.6116	0.6116	0.6116	0.0937	0.0889	0.0982	0	0.61148	3	yes
M7	ESL Milk	1L	3.5	Bottle	rPET 100%		Screw Cap	2.84953		0.9997	0.9997	0.9997	0.104	0.0789	0.0967	0.866755	0	3	no
M12	ESL Milk	1L	1.5	Beverage Carton		BC 7	Screw Cap	2.77318		0.80235	0.80235	0.80235	0.03275	0.02935	0.0385	0	0.802367	3	yes
T8	Skim Milk	1L	0.9	Beverage Carton		BC 5	Screw Cap	2.57845		0.8166	0.8166	0.8166	0.0552	0.0518	0.0585	0	0.8166	3	yes
T25	Skim Milk	1L	1.8	Pouch	35% Kreide		integriert	1.56		0.9994	0.9994	0	0.0839	0.0805	0.0871	0	0	3	no
T35	Skim Milk	1L	1.5	Beverage Carton		BC 7	Screw Cap	3.00508		0.7979	0.7979	0.7979	0.0403	0.0368	0.0462	0	0.797935	3	yes
T45	Skim Milk	1L	1.8	Beverage Carton		BC 1	Screw Cap	2.85837		0.6231	0.6231	0.6231	0.0854	0.0822	0.0884	0	0.915516	3	yes
T10	Whole Milk	1L	3.6	Beverage Carton		BC 5	Screw Cap	2.90362		0.8068	0.8068	0.8068	0.0504	0.0478	0.0529	0	0.925	3	yes
T29	Whole Milk	1L	3.8	Beverage Carton		BC 5	Screw Cap	2.6841		0.8059	0.8059	0.8059	0.506	0.0479	0.0531	0	0.923933	3	yes
T39	Whole Milk	1L	3.9	Beverage Carton		BC 1	Screw Cap	2.9656		0.6235	0.6235	0.6235	0.0852	0.082	0.0883	0	0.974641	3	yes
T40	Whole Milk	1L	2.5	Beverage Carton		BC 1	Screw Cap	2.8942		0.6227	0.6227	0.6227	0.0855	0.0823	0.0885	0	0.826823	3	yes
																Category 1	0
																Category 2	0
																Category 3	17
																	No	3
																	Yes	14

## Sheet: ESL Milk
Samplenumber	Product Group	Filling Volume	Fat content in %	Packaging Type	Packaging Material	BC Type	Closure Type	Packaging Efficiency (%)		Recyclability AT (%)	Recyclability DE (%)	Recyclability CH (%)	Carbon Footprint AT kg CO₂ Eq	Carbon Footprint DE kg CO₂ Eq	Carbon Footprint CH kg CO₂ Eq	Recyclate Content (%)	Renewable Materials (%)	Consumer Involvement	Certified Materials
T2	ESL Milk	1L	3.5	Beverage Carton		BC 5	Screw Cap	2.77853		0.7956	0.7956	0.7956	0.0608	0.0571	0.0643	0	0.7956	3	yes
T9	ESL Milk	1L	3.5	Beverage Carton		BC 1	Screw Cap	2.9125		0.6055	0.6055	0.6055	0.0912	0.0864	0.0958	0	0.6055	3	yes
T16	ESL Milk	1l	3.5	Beverage Carton		BC 7	Screw Cap	2.93301		0.8129	0.8129	0.8129	0.0624	0.0584	0.0661	0	0.813012	3	yes
T27	ESL Milk	1L	3.5	Beverage Carton		BC 2	Screw Cap	3.09369		0.7706	0.7706	0.7706	0.0657	0.0627	0.0684	0	0.928464	3	yes
T37	ESL Milk	1L	3.6	Beverage Carton		BC 5	Screw Cap	2.84564		0.7969	0.7969	0.7969	0.0422	0.0385	0.0484	0	0.796736	3	yes
T48	ESL Milk	1L	3.8	Bottle	PET		Screw Cap	#DIV/0!		0.8042	0.8042	0.8042	0.111	0.0911	0.102	0.402098	0.0944056	3	no
M2	ESL Milk	1L	3.5	Beverage Carton		BC 1	Screw Cap	2.95026		0.6116	0.6116	0.6116	0.0937	0.0889	0.0982	0	0.61148	3	yes
M7	ESL Milk	1L	3.5	Bottle	rPET 100%		Screw Cap	2.84953		0.9997	0.9997	0.9997	0.104	0.0789	0.0967	0.866755	0	3	no
M12	ESL Milk	1L	1.5	Beverage Carton		BC 7	Screw Cap	2.77318		0.80235	0.80235	0.80235	0.03275	0.02935	0.0385	0	0.802367	3	yes
																	Category 1	0
																	Category 2	0
																	Category 3	9
																		No	2
																		Yes	7

## Sheet: Skim Milk
Samplenumber	Product Group	Filling Volume	Fat content in %	Packaging Type	Packaging Material	BC Type	Closure Type	Packaging Efficiency (%)		Recyclability AT (%)	Recyclability DE (%)	Recyclability CH (%)	Carbon Footprint AT kg CO₂ Eq	Carbon Footprint DE kg CO₂ Eq	Carbon Footprint CH kg CO₂ Eq	Recyclate Content (%)	Renewable Materials (%)	Consumer Involvement	Certified Materials
T8	Skim Milk	1L	0.9	Beverage Carton		BC 5	Screw Cap	2.57845		0.8166	0.8166	0.8166	0.0552	0.0518	0.0585	0	0.8166	3	yes
T25	Skim Milk	1L	1.8	Pouch	35% Kreide		integrated	1.56		0.9994	0.9994	0	0.0839	0.0805	0.0871	0	0	3	no
T35	Skim Milk	1L	1.5	Beverage Carton		BC 7	Screw Cap	3.00508		0.7979	0.7979	0.7979	0.0403	0.0368	0.0462	0	0.797935	3	yes
T45	Skim Milk	1L	1.8	Beverage Carton		BC 1	Screw Cap	2.85837		0.6231	0.6231	0.6231	0.0854	0.0822	0.0884	0	0.915516	3	yes
																	Category 1	0
																	Category 2	0
																	Category 3	4
																		No	1
																		Yes	3

## Sheet: Whole Milk
Samplenumber	Product Group	Filling Volume	Fat content in %	Packaging Type	Packaging Material	BC Type	Closure Type	Packaging Efficiency (%)		Recyclability AT (%)	Recyclability DE (%)	Recyclability CH (%)	Carbon Footprint AT kg CO₂ Eq	Carbon Footprint DE kg CO₂ Eq	Carbon Footprint CH kg CO₂ Eq	Recyclate Content (%)	Renewable Materials (%)	Consumer Involvement	Certified Materials
T10	Whole Milk	1L	3.6	Beverage Carton		BC 5	Screw Cap	2.90362		0.8068	0.8068	0.8068	0.0504	0.0478	0.0529	0	0.925	3	yes
T29	Whole Milk	1L	3.8	Beverage Carton		BC 5	Screw Cap	2.6841		0.8059	0.8059	0.8059	0.506	0.0479	0.0531	0	0.923933	3	yes
T39	Whole Milk	1L	3.9	Beverage Carton		BC 1	Screw Cap	2.9656		0.6235	0.6235	0.6235	0.0852	0.082	0.0883	0	0.974641	3	yes
T40	Whole Milk	1L	2.5	Beverage Carton		BC 1	Screw Cap	2.8942		0.6227	0.6227	0.6227	0.0855	0.0823	0.0885	0	0.826823	3	yes
																	Category 1	0
																	Category 2	0
																	Category 3	4
																		No	0
																		Yes	4

## Sheet: UHT Milk
Samplenumber	Product Group	Filling Volume	Fat content in %	Packaging Type	Packaging Material	BC Type	Closure Type	Closure Material	Packaging Efficiency (%)		Recyclability AT (%)	Recyclability DE (%)	Recyclability CH (%)	Carbon Footprint AT kg CO₂ Eq	Carbon Footprint DE kg CO₂ Eq	Carbon Footprint CH kg CO₂ Eq	Recyclate Content (%)	Renewable Materials (%)	Consumer Involvement	Certified Materials
T36	UHT Milk	1L	1.5	Beverage Carton		BC 10	Screw Cap		3.04473		0.683	0.683	0.683	0.0867	0.083	0.0902	0	0.682891	3	yes
M5	UHT Milk	1L	0.5	Beverage Carton		BC 9	Screw Cap		2.91005		0.7112	0.7112	0.7112	0.0895	0.0855	0.0932	0	0.71	3	yes
M10	UHT Milk	1L	0.9	Beverage Carton		BC 5	Screw Cap		2.81865		0.798	0.798	0.798	0.03324	0.02992	0.03882	0	0.821574	3	yes
M14	UHT Milk	1L	0.5	Beverage Carton		BC 10	Screw Cap		2.67237		0.7296	0.7296	0.7296	0.0595	0.0554	0.0665	0	0.748021	3	yes
T28	UHT Milk	1L	3.5	Beverage Carton		BC 3	Screw Cap		2.95606		0.6712	0.6712	0.6712	0.0961	0.0932	0.0988	0	0.858039	3	yes
T22	UHT Milk	1L	3.5	Bottle	HDPE		Screw Cap	HDPE+Alu	3.62852		0.0077	0.0003	0.0077	0.229	0.222	0.237	0	0.0452524	3	no
T30	UHT Milk	1L	3.8	Beverage Carton		BC 11	Screw Cap		3.0472		0.7294	0.7294	0.7294	0.0772	0.0741	0.0801	0	0.903985	3	yes
T31	UHT Milk	1L	3.5	Beverage Carton		BC 11	Screw Cap		3.09095		0.7177	0.7177	0.7177	0.0912	0.087	0.0951	0	0.717774	3	yes
T38	UHT Milk	1L	3.5	Beverage Carton		BC 9	Screw Cap		3.28168		0.6688	0.6688	0.6688	0.0942	0.0901	0.0981	0	0.668921	3	yes
T42	UHT Milk	1L	1.5	Beverage Carton		BC 10	Screw Cap		#DIV/0!		0.6926	0.6926	0.6926	0.0858	0.082	0.0893	0	0.692425	3	yes
T49	UHT Milk	1L	1.5	Beverage Carton		BC 3	Screw Cap		#DIV/0!		0.7137	0.7137	0.7137	0.0888	0.0848	0.0926	0	0.713681	3	yes
M6	UHT Milk	1L	3.5	Beverage Carton		BC 9	Screw Cap		2.91389		0.7112	0.7112	0.7112	0.0637	0.0598	0.0702	0	0.71	3	yes
M11	UHT Milk	1L	1.5	Beverage Carton		BC 1	Screw Cap		2.88277		0.6165	0.6165	0.6165	0.0919	0.0871	0.0963	0	0.616538	3	yes
M13	UHT Milk	1L	3.5	Beverage Carton		BC 10	Screw Cap		2.04107		0.7296	0.7296	0.7296	0.0595	0.0554	0.0665	0	0.748021	3	yes
																		Category 1	0
																		Category 2	0
																		Category 3	14
																			No	1
																			Yes	13

## Sheet: Fermented MM Drinks
Samplenumber	Product Group	Filling Volume	Fat content in %	Packaging Type	Packaging Material	BC Type	Closure Type	Packaging Efficiency (%)		Recyclability AT (%)	Recyclability DE (%)	Recyclability CH (%)	Carbon Footprint AT kg CO₂ Eq	Carbon Footprint DE kg CO₂ Eq	Carbon Footprint CH kg CO₂ Eq	Recyclate Content (%)	Renewable Materials (%)	Consumer Involvement	Certified Materials
T4	Butter Milk	500ml	1	Beverage Carton		BC 5	Screw Cap	3.86088		0.7848	0.7848	0.7848	0.0437	0.041	0.0462	0	0.7848	3	yes
T21	Butter Milk	500ml		Beverage Carton		BC 1	Screw Cap	4.36669		0.5383	0.5383	0.5383	0.0553	0.0515	0.0617	0	0.530644	3	yes
T23	Butter Milk	500ml		Bottle	HDPE		Screw Cap	4.81641		0.0142	0	0	0.147	0.141	0.153	0	0.092178	3	no
T43	Butter Milk	500g	1	Bottle	PS		Screw Cap	#DIV/0!		0.1296	0	0.1296	0.147	0.144	0.154	0	0	3	no
B2	Butter Milk	500ml	1	Beverage Carton		BC 1	Screw Cap	4.26491		0.5396	0.5396	0.5396	0.0749	0.0711	0.0784	0	0.539728	3	no
B3	Butter Milk	500ml	1	Beverage Carton		BC 6	Screw Cap	4.0666		0.7224	0.7224	0.7224	0.0364	0.0336	0.041	0	0.7221	3	no
J12	Yoghurt Drink	500ml	1.8	Bottle	HDPE		Screw Cap	6.32125		0.0578	0	0.0578	0.212	0.207	0.219	0	0	2	no
J16	Yoghurt Drink	500g	0.9	Beverage Carton		BC 4	Screw Cap	4.13988		0.6154	0.6154	0.6154	0.0722	0.0691	0.0751	0	0.61541	3	yes
J22	Yoghurt Drink	400g	1.8	Beverage Carton		BC 1	Screw Cap	4.55032		0.5506	0.5506	0.5506	0.0588	0.0614	0.0638	0	0.655353	3	yes
J27	Yoghurt Drink	250g	1.5	Bottle	PET		Screw Cap	6.75337		0.9091	0	0.9091	0.072	0.0958	0.0697	0.7462	0	3	no
T41	Yoghurt Drink	500ml	1.8	Bottle	HDPE		Screw Cap	6.38994		0.0091	0.0091	0.0091	0.218	0.209	0.225	0	0	2	no
J41	Yoghurt Drink	330ml	1	Beverage Carton		BC 1	Screw Cap	4.83985		0.5078	0.5078	0.5078	0.0592	0.0579	0.0604	0	0.89847	3	yes
T1	Yoghurt Drink	500ml	0.1	Bottle	PET		Screw Cap	4.42485		0.9033	0.1153	0.9033	0.102	0.126	0.0977	0.394018	0	1	no
J52	Yoghurt Drink	70g	3.2	Pouch			Screw Cap	7.84927		0	0	0	0.0367	0.0354	0.0378	0	0	3	no
J59	Yoghurt Drink	500g	0.1	Bottle	PET		Screw Cap	4.43091		0.1139	0.1139	0.1139	0.133	0.127	0.139	0.39387	0	2	no
T52	Whey Drink	500ml	0.5	Bottle	PET		Screw Cap	4.46645		0.1142	0.1142	0.1142	0.132	0.126	0.138	0	0	2	no
T59	Whey Drink	500ml	0.1	Bottle	PET		Screw Cap	#DIV/0!		0.1142	0.1142	0.1142	0.132	0.126	0.138	0	0	2	no
T17	Whey Drink	1l		Beverage Carton		BC 12	Screw Cap	2.95329		0.6738	0.6738	0.6738	0.0985	0.0942	0.102	0	0.705516	3	yes
T33	Whey Drink	500ml		Beverage Carton		BC 6	Screw Cap	4.25718		0.7238	0.7238	0.7238	0.0506	0.0477	0.0533	0	0.723825	3	yes
T47	Whey Drink	500ml		Beverage Carton		BC 1	Screw Cap	4.16779		0.5397	0.5397	0.5397	0.0735	0.0704	0.0764	0	0.561608	3	yes
																	Category 1	1
																	Category 2	5
																	Category 3	14
																		No	12
																		Yes	8

## Sheet: Butter Milk
Samplenumber	Product Group	Filling Volume	Fat content in %	Packaging Type	Packaging Material	BC Type	Closure Type	Packaging Efficiency (%)		Recyclability AT (%)	Recyclability DE (%)	Recyclability CH (%)	Carbon Footprint AT kg CO₂ Eq	Carbon Footprint DE kg CO₂ Eq	Carbon Footprint CH kg CO₂ Eq	Recyclate Content (%)	Renewable Materials (%)	Consumer Involvement	Certified Materials
T4	Butter Milk	500ml	1	Beverage Carton		BC 5	Screw Cap	3.86088		0.7848	0.7848	0.7848	0.0437	0.041	0.0462	0	0.7848	3	yes
T21	Butter Milk	500ml		Beverage Carton		BC 1	Screw Cap	4.36669		0.5383	0.5383	0.5383	0.0553	0.0515	0.0617	0	0.530644	3	yes
T23	Butter Milk	500ml		Bottle	HDPE		Screw Cap	4.81641		0.0142	0	0	0.147	0.141	0.153	0	0.092178	3	no
T43	Butter Milk	500g	1	Bottle	PS		Screw Cap	#DIV/0!		0.1296	0	0.1296	0.147	0.144	0.154	0	0	3	no
B2	Butter Milk	500ml	1	Beverage Carton		BC 1	Screw Cap	4.26491		0.5396	0.5396	0.5396	0.0749	0.0711	0.0784	0	0.539728	3	no
B3	Butter Milk	500ml	1	Beverage Carton		BC 6	Screw Cap	4.0666		0.7224	0.7224	0.7224	0.0364	0.0336	0.041	0	0.7221	3	no
																	Category 1	0
																	Category 2	0
																	Category 3	6
																		No	4
																		Yes	0

## Sheet: Yoghurt Drink
Samplenumber	Product Group	Filling Volume	Fat content in %	Packaging Type	Packaging Material	BC Type	Closure Type	Packaging Efficiency (%)		Recyclability AT (%)	Recyclability DE (%)	Recyclability CH (%)	Carbon Footprint AT kg CO₂ Eq	Carbon Footprint DE kg CO₂ Eq	Carbon Footprint CH kg CO₂ Eq	Recyclate Content (%)	Renewable Materials (%)	Consumer Involvement	Certified Materials
J12	Yoghurt Drink	500ml	1.8	Bottle	HDPE		Screw Cap	6.32125		0.0578	0	0.0578	0.212	0.207	0.219	0	0	2	no
J16	Yoghurt Drink	500g	0.9	Beverage Carton		BC 4	Screw Cap	4.13988		0.6154	0.6154	0.6154	0.0722	0.0691	0.0751	0	0.61541	3	yes
J22	Yoghurt Drink	400g	1.8	Beverage Carton		BC 1	Screw Cap	4.55032		0.5506	0.5506	0.5506	0.0588	0.0614	0.0638	0	0.655353	3	yes
J27	Yoghurt Drink	250g	1.5	Bottle	PET		Screw Cap	6.75337		0.9091	0	0.9091	0.072	0.0958	0.0697	0.7462	0	3	no
T41	Yoghurt Drink	500ml	1.8	Bottle	HDPE		Screw Cap	6.38994		0.0091	0.0091	0.0091	0.218	0.209	0.225	0	0	2	no
J41	Yoghurt Drink	330ml	1	Beverage Carton		BC 1	Screw Cap	4.83985		0.5078	0.5078	0.5078	0.0592	0.0579	0.0604	0	0.89847	3	yes
T1	Yoghurt Drink	500ml	0.1	Bottle	PET		Screw Cap	4.42485		0.9033	0.1153	0.9033	0.102	0.126	0.0977	0.394018	0	1	no
J52	Yoghurt Drink	70g	3.2	Pouch			Screw Cap	7.84927		0	0	0	0.0367	0.0354	0.0378	0	0	3	no
J59	Yoghurt Drink	500g	0.1	Bottle	PET		Screw Cap	4.43091		0.1139	0.1139	0.1139	0.133	0.127	0.139	0.39387	0	2	no
																	Category 1	1
																	Category 2	3
																	Category 3	5
																		No	6
																		Yes	3

## Sheet: Whey
Samplenumber	Product Group	Filling Volume	Fat content in %	Packaging Type	Packaging Material	BC Type	Closure Type	Packaging Efficiency (%)		Recyclability AT (%)	Recyclability DE (%)	Recyclability CH (%)	Carbon Footprint AT kg CO₂ Eq	Carbon Footprint DE kg CO₂ Eq	Carbon Footprint CH kg CO₂ Eq	Recyclate Content (%)	Renewable Materials (%)	Consumer Involvement	Certified Materials
T52	Whey Drink	500ml	0.5	Bottle	PET		Screw Cap	4.46645		0.1142	0.1142	0.1142	0.132	0.126	0.138	0	0	2	no
T59	Whey Drink	500ml	0.1	Bottle	PET		Screw Cap	#DIV/0!		0.1142	0.1142	0.1142	0.132	0.126	0.138	0	0	2	no
T17	Whey Drink	1l		Beverage Carton		BC 12	Screw Cap	2.95329		0.6738	0.6738	0.6738	0.0985	0.0942	0.102	0	0.705516	3	yes
T33	Whey Drink	500ml		Beverage Carton		BC 6	Screw Cap	4.25718		0.7238	0.7238	0.7238	0.0506	0.0477	0.0533	0	0.723825	3	yes
T47	Whey Drink	500ml		Beverage Carton		BC 1	Screw Cap	4.16779		0.5397	0.5397	0.5397	0.0735	0.0704	0.0764	0	0.561608	3	yes
																	Category 1	0
																	Category 2	2
																	Category 3	3
																		No	2
																		Yes	3

## Sheet: Non-fermented MM Drinks
Samplenumber	Product Group	Filling Volume	Fat content in %	Packaging Type	Packaging Material	BC Type	Closure Type	Closure Material	Packaging Efficiency (%)		Recyclability AT (%)	Recyclability DE (%)	Recyclability CH (%)	Carbon Footprint AT kg CO₂ Eq	Carbon Footprint DE kg CO₂ Eq	Carbon Footprint CH kg CO₂ Eq	Recyclate Content (%)	Renewable Materials (%)	Consumer Involvement	Certified Materials
T5	Coffee Drink	250ml	4.5	Cup	PP		Platine	Alu	4.07505		0.9754	0	0.5057	0.0417	0.0455	0.0439	0.32	0	1	no
T6	Coffee Drink	250ml	3	To-Go-Cup	PP		Platine+Schnabeldeckel	Alu	4.56782		0.4117	0.1249	0.0338	0.0729	0.0742	0.0762	0.03	0	2	no
T7	Coffee Drink	250ml	1.5	Bottle			Screw Cap	HDPE	6.85094		0.9941	0	0.9941	0.0944	0.118	0.0925	0	0	2	no
T13	Coffee Drink	230ml		Can	Fibre		Platine	Alu	5.00315		0.7056	0.7056	0.7056	0.0353	0.0338	0.0367	0	0	3	no
T14	Coffee Drink	230ml		To-Go-Cup	PP		Platine	Alu	4.35721		0.9432	0	0.355	0.0567	0.059	0.0604	0.290698	0	1	no
T15	Coffee Drink	250ml		To-Go-Cup	PP		Platine	Alu	3.35872		0.4051	0	0.0332	0.0732	0.076	0.0765	0.02	0	2	no
T34	Coffee Drink	250ml	1.5	To-Go-Cup	PP		Platine+Schnabeldeckel		4.51634		0.3875	0	0.0407	0.0727	0.0761	0.0757	0	0	2	no
T55	Coffee Drink	250ml	0.1	Can	Alu				3.75834		1	1	1	0.0753	0.06	0.0613	0	0	3	no
T57	Coffee Drink	250ml	1.5	Bottle	PET		Screw Cap		7.279		0.1485	0.1485	0.1485	0.116	0.109	0.122	0.39387	0	2	no
T60	Chocolate Drink	500g	1.6	Bottle	PET		Screw Cap		5.075		0.1034	0	0.1034	0.135	0.133	0.141	0	0	3	no
T12	Chocolate Drink	250ml	1.1	Beverage Carton		BC 3 with straw	Straw		3.89658		0.8047	0.8047	0.7949	0.0262	0.0249	0.0273	0.7949	0.7949	3	no
T18	Chocolate Drink	250ml		Beverage Carton		BC 4 with straw	Straw		4.84152		0.7004	0.7004	0.7004	0.0392	0.0375	0.0407	0	0.7004	3	yes
T20	Chocolate Drink	500ml		Beverage Carton		BC 8 with straw	Straw		2.98853		0.7071	0.7071	0.7071	0.0476	0.0457	0.0495	0	0.709691	3	yes
T24	Chocolate Drink	330ml		Bottle	HDPE		Screw Cap	PP+Alu	7.43042		0	0.0518	0	0.141	0.133	0.147	0.881877	0	2	no
T44	Chocolate Drink	500ml	1.5	Bottle	PET		Screw Cap	HDPE	#DIV/0!		0.9995	0.0835	0.916	0.0861	0.113	0.0822	0.2	0	1	no
T46	Chocolate Drink	500ml	1.8	Beverage Carton		BC 1	Screw Cap		3.70124		0.5752	0.5752	0.5752	0.0612	0.0596	0.0627	0	0.915726	3	yes
T2	Chocolate Drink	750ml	2.9	Bottle	PET		Screw Cap		3.45663		0.89	0	0.89	0.112	0.15	0.105	0.798478	0	1	no
T50	Chocolate Drink	250ml	2.7	Can	Alu				4.20725		1	1	1	0.0786	0.0626	0.0639	0	0	3	no
T51	Chocolate Drink	500ml	3.6	Beverage Carton		BC 5	Screw Cap		3.59275		0.7861	0.7861	0.7861	0.0425	0.04	0.045	0	0.786212	3	yes
T53	Chocolate Drink	500ml	1.5	Beverage Carton		BC 1	Screw Cap		4.09228		0.533	0.533	0.533	0.0767	0.0729	0.0802	0	0.532989	3	no
T56	Chocolate Drink	220ml		Can	Fibre		Platine		5.33901		0.7283	0.7283	0.7283	0.0367	0.0351	0.0381	0	0.767849	3	yes
T58	Protein Drink	500ml		Bottle	PET		Screw Cap		4.9177		0.1042	0.1042	0.1042	0.134	0.127	0.14	0	0	3	no
T5	Protein Drink	350ml	0.1	Bottle	PET		Screw Cap		5.55039		0.9373	0.1515	0.9373	0.102	0.122	0.985	0	0	1	no
T6	Protein Drink	250ml		Bottle	PET		Screw Cap		7.51327		0.1519	0.1519	0.1519	0.129	0.122	0.135	0	0	2	no
T54	Protein Drink	200ml	3.6	Beverage Carton		BC 3	Screw Cap		5.46019		0.5668	0.5668	0.5668	0.0426	0.0408	0.0443	0	0.5668	3	yes
																		Category 1	5
																		Category 2	7
																		Category 3	13
																			No	19
																			Yes	6

[truncated: 5 more sheets: Coffee Drinks, Cacao and Chocolate Drinks, Protein Drinks, Recyclability_Product Group, Recyclability_Packaging Type]
